# Supplementary material for: Electroencephalography Signatures Associated with Developmental Dyslexia Identified Using Principal Component Analysis
Source: Diagnostics (Basel). 2025 Aug 27;15(17):2168. doi: 10.3390/diagnostics15172168 (PMC12427922; doi:10.3390/diagnostics15172168)
Supplement: Supplementary file 1 [file diagnostics-15-02168-s001.zip]

Archive with 1 entries (1 files):
- diagnostics-3752096-supplementary.py
