# Supplementary material for: Electroencephalography Signatures Associated with Developmental Dyslexia Identified Using Principal Component Analysis
Source: Diagnostics (Basel). 2025 Aug 27;15(17):2168. doi: 10.3390/diagnostics15172168 (PMC12427922; doi:10.3390/diagnostics15172168)
Supplement: Supplementary file 1 [file diagnostics-15-02168-s001.zip › diagnostics-3752096-supplementary.py]

# -*- coding: utf-8 -*-
# Reproduce figures exactly from disleksinormalhepsizeroall.csv
# Requirements: numpy, pandas, matplotlib, scipy, scikit-learn

import os
from pathlib import Path
import numpy as np
import pandas as pd
import matplotlib.pyplot as plt
from matplotlib.patches import Ellipse
from scipy import stats
from sklearn.impute import SimpleImputer
from sklearn.preprocessing import StandardScaler
from sklearn.decomposition import PCA

# ------------ Ayarları değiştir ------------
CSV_PATH = Path("disleksinormalhepsizeroall.csv")   # veri dosyan
OUTDIR   = Path("figures_rev")                      # çıktılar
OUTDIR.mkdir(parents=True, exist_ok=True)

# ------------ Yardımcılar ------------
def read_eeg_csv(path, sep=';', decimal=','):
    """CSV’yi oku; ondalık virgülleri noktaya çevir; name/type/session harici tüm sütunları sayıya çevir."""
    df = pd.read_csv(path, sep=sep)
    for c in df.columns:
        if c.lower() not in ["name", "type", "session"]:
            df[c] = pd.to_numeric(df[c].astype(str).str.replace(decimal, "."), errors="coerce")
    if "type" in df.columns:
        df["type"] = pd.to_numeric(df["type"], errors="coerce").astype("Int64")
    return df

def aggregate_sessions(df):
    """Aynı katılımcının çoklu oturumlarını kişi bazında ortala."""
    group_cols = [c for c in ["name", "type"] if c in df.columns]
    return df.groupby(group_cols, as_index=False).mean(numeric_only=True)

def feature_columns(df):
    """Özellik sütunlarını belirle (name/type/session/unnamed hariç)."""
    return [c for c in df.columns
            if c not in ["name", "type", "session"]
            and not c.lower().startswith("unnamed")]

def cohen_d(x, y):
    """Cohen's d (iki bağımsız grup)."""
    x = np.asarray(x, float); y = np.asarray(y, float)
    nx, ny = len(x), len(y)
    if nx < 2 or ny < 2:
        return np.nan
    vx, vy = x.var(ddof=1), y.var(ddof=1)
    pooled = np.sqrt(((nx-1)*vx + (ny-1)*vy) / (nx+ny-2))
    return (x.mean() - y.mean()) / pooled if pooled > 0 else np.nan

def draw_confidence_ellipse(x, y, ax, n_std=2.4477, **kwargs):
    """~%95 güven elipsi."""
    cov = np.cov(x, y)
    if not np.all(np.isfinite(cov)) or np.linalg.det(cov) <= 0:
        return
    vals, vecs = np.linalg.eigh(cov)
    order = np.argsort(vals)[::-1]
    vals, vecs = vals[order], vecs[:, order]
    theta = np.degrees(np.arctan2(*vecs[:,0][::-1]))
    width, height = 2 * n_std * np.sqrt(np.clip(vals, 1e-9, None))
    ell = Ellipse((np.mean(x), np.mean(y)), width, height, angle=theta, fill=False, **kwargs)
    ax.add_patch(ell)

# ------------ Veriyi oku ve hazırla ------------
if not CSV_PATH.exists():
    raise FileNotFoundError(f"CSV bulunamadı: {CSV_PATH}")

df_raw = read_eeg_csv(CSV_PATH)
df = aggregate_sessions(df_raw)
feats = feature_columns(df)

if "type" not in df.columns:
    raise ValueError("Veride 'type' sütunu olmalı (0=Control, 1=Dyslexic).")

labels = df["type"].astype(int).values
group_map = {0: "Control", 1: "Dyslexic"}

# =========================================================
# Figure 1: En ayırt edici 6 özellik (z-skor) + anlamlılık
# =========================================================
# Özellikleri |Cohen's d| ile sırala, en iyi 6'sını göster
effect_sizes = []
for f in feats:
    x = df.loc[df["type"]==1, f].dropna()
    y = df.loc[df["type"]==0, f].dropna()
    if len(x) > 1 and len(y) > 1:
        effect_sizes.append((f, abs(cohen_d(x, y))))
top_feats = [t[0] for t in sorted(effect_sizes, key=lambda z: z[1], reverse=True)[:6]]

# z-skorla normalize (katılımcılar arası)
dfz = df.copy()
dfz[top_feats] = (dfz[top_feats] - dfz[top_feats].mean()) / dfz[top_feats].std(ddof=0)
gm = dfz.groupby("type")[top_feats].mean().rename(index=group_map)

fig = plt.figure(figsize=(10,5))
ax = gm.T.plot(kind="bar", ax=plt.gca())
ax.set_ylabel("Normalized spectral power (z-score)")
ax.set_xlabel("Electrode–frequency features")
ax.set_title("Group differences on top spectral features")

# Anlamlılık yıldızları (Welch t-testi; orijinal ölçekte)
for i, feat in enumerate(top_feats):
    xd = df.loc[df["type"]==1, feat].dropna()
    yc = df.loc[df["type"]==0, feat].dropna()
    star = ""
    if len(xd) > 1 and len(yc) > 1:
        t, p = stats.ttest_ind(xd, yc, equal_var=False, nan_policy='omit')
        if p < 0.001: star = "***"
        elif p < 0.01: star = "**"
        elif p < 0.05: star = "*"
    ymax = max(gm.loc["Control", feat], gm.loc["Dyslexic", feat])
    ax.text(i, ymax + 0.25, star, ha="center", va="bottom", fontsize=12)

plt.tight_layout()
fig1_path = OUTDIR / "Figure1_group_features.png"
plt.savefig(fig1_path, dpi=300)
plt.close(fig)

# =======================================
# PCA: impute + scale + fit
# =======================================
X = df[feats].values
imputer = SimpleImputer(strategy="median")
X_imp = imputer.fit_transform(X)
scaler = StandardScaler()
Xz = scaler.fit_transform(X_imp)
pca = PCA()
scores = pca.fit_transform(Xz)
evr = pca.explained_variance_ratio_
cum = np.cumsum(evr)

# Ek tablolar
pd.DataFrame({"PC": np.arange(1, len(evr)+1),
              "VarianceRatio": evr,
              "Cumulative": cum}).to_csv(OUTDIR/"pca_variance.csv", index=False)

load_tbl = pd.DataFrame(pca.components_, columns=feats)
load_tbl.insert(0, "PC", np.arange(1, load_tbl.shape[0]+1))
load_tbl.to_csv(OUTDIR/"pca_loadings.csv", index=False)

# =======================================
# Figure 2A: Kümülatif varyans
# =======================================
fig = plt.figure(figsize=(7,4.5))
ax = plt.gca()
ax.plot(np.arange(1, len(cum)+1), cum, marker='o')
ax.set_xlabel("Principal component")
ax.set_ylabel("Cumulative variance explained")
if len(cum) >= 2:
    ax.axvline(2, linestyle='--', alpha=0.6)
    ax.axhline(cum[1], linestyle='--', alpha=0.6)
ax.set_ylim(0, 1.02)
plt.tight_layout()
fig2a_path = OUTDIR / "Figure2A_cumulative.png"
plt.savefig(fig2a_path, dpi=300)
plt.close(fig)

# =======================================
# Figure 2B: Scree + PC2 oku
# =======================================
fig = plt.figure(figsize=(7,4.5))
ax = plt.gca()
ax.plot(np.arange(1, len(evr)+1), evr, marker='o')
ax.set_xlabel("Principal component")
ax.set_ylabel("Per-component variance explained")
if len(evr) >= 2:
    ax.annotate("PC2", xy=(2, evr[1]),
                xytext=(2.6, evr[1] + 0.05*np.max(evr)),
                arrowprops=dict(arrowstyle="->"))
plt.tight_layout()
fig2b_path = OUTDIR / "Figure2B_scree.png"
plt.savefig(fig2b_path, dpi=300)
plt.close(fig)

# =======================================
# Figure 3: PC1–PC2 dağılımı + %95 elips + centroid
# =======================================
fig = plt.figure(figsize=(7,6))
ax = plt.gca()

labels_np = labels
for g, label in [(0, "Control"), (1, "Dyslexic")]:
    m = labels_np == g
    ax.scatter(scores[m, 0], scores[m, 1], alpha=0.7, label=label, s=22)
    if m.sum() > 2:
        # %95 güven elipsi (sınır çizgisi siyah)
        draw_confidence_ellipse(scores[m,0], scores[m,1], ax, edgecolor='black')
        # centroid (x işareti)
        ax.scatter(scores[m,0].mean(), scores[m,1].mean(), marker="x", s=80, c="k")

ax.set_xlabel("PC1")
ax.set_ylabel("PC2")
ax.legend(title="Group")
ax.set_title("PCA projection (PC1 vs PC2) with 95% ellipses")
plt.tight_layout()
fig3_path = OUTDIR / "Figure3_pca.png"
plt.savefig(fig3_path, dpi=300)
plt.close(fig)

# =======================================
# Önerilen başlıklar (kopyala-yapıştır)
# =======================================
cap_lines = []
cum_pc13 = cum[2] if len(cum) >= 3 else cum[-1]
cap_lines.append("Figure 1. Group-level spectral features. Y-axis shows normalized spectral power (z-scores) for each electrode–frequency feature. Asterisks indicate between-group significance (* p<0.05, ** p<0.01, *** p<0.001). Bars show top six features ranked by absolute Cohen’s d.")
cap_lines.append(f"Figure 2A. Cumulative variance explained by PCA components. PCs 1–3 jointly explain {cum_pc13*100:.1f}% of total variance. Dashed lines mark PC2 and its cumulative level.")
cap_lines.append("Figure 2B. Scree plot (per-component variance explained). Arrow highlights PC2 as a modest elbow.")
cap_lines.append("Figure 3. PCA projection (PC1 vs PC2) with 95% confidence ellipses and group centroids (x). Color coding: default matplotlib: blue = Control, orange = Dyslexic.")

with open(OUTDIR/"figure_captions.txt", "w", encoding="utf-8") as fh:
    fh.write("\n".join(cap_lines))

print("Created:")
for p in [fig1_path, fig2a_path, fig2b_path, fig3_path, OUTDIR/"pca_variance.csv", OUTDIR/"pca_loadings.csv", OUTDIR/"figure_captions.txt"]:
    print(" -", p.resolve())
